# Supplementary material for: Configurational analysis of ovarian cancer incidence in 30 provinces of China and its policy implications: a fuzzy-set qualitative comparative analysis approach
Source: Front Public Health. 2024 Nov 21;12:1405010. doi: 10.3389/fpubh.2024.1405010 (PMC11617518; doi:10.3389/fpubh.2024.1405010)
Supplement: Supplementary file 1 [file Table_1.XLSX]

## Sheet: Sheet1
Province	y	x1	x2	x3	x4	x5	x6
Beijing	0.9	0.690814	0.0389	67755.9	0.966899	0.866	3.39276
Tianjin	4.9	0.509172	0.0478	42404.1	0.727913	0.8348	80.63
Hebei	1.8	0.269831	0.0337	25664.7	0.913817	0.5762	49.2454
Shanxi	1	0.328065	0.0245	23828.5	0.875945	0.5955	114.249
Inner Mongolia	1	0.366303	0.0393	30555	0.857638	0.6337	100.158
Liaoning	7.5	0.331014	0.0406	31819.7	0.894922	0.6811	27.929
Jilin	1	0.295051	0.0483	24562.9	0.946897	0.5827	25.1843
Heilongjiang	2.6	0.302905	0.0498	24253.6	0.756358	0.609	8.49107
Shanghai	2.5	0.514863	0.0254	69441.6	0.778048	0.883	123.302
Jiangsu	1.9	0.333046	0.0371	41399.7	0.97259	0.7061	74.3399
Zhejiang	0.8	0.313051	0.0264	49898.8	0.93359	0.7	58.2308
Anhui	1.7	0.228748	0.0393	26415.1	1.05741	0.5581	42.4901
Fujian	4.4	0.24596	0.0283	35616.1	0.953461	0.665	32.1281
Jiangxi	2.6	0.273541	0.0283	26262.4	1.02495	0.5742	43.1297
Shandong	1.6	0.271238	0.0283	31597	0.950308	0.6151	94.7714
Henan	3.1	0.275177	0.037	23902.7	1.06741	0.5321	44.0624
Hubei	5.7	0.337443	0.0358	28319.5	0.938519	0.61	22.585
Hunan	1.1	0.333606	0.0319	27679.7	0.970815	0.5722	7.91963
Guangdong	1.6	0.326959	0.0215	39014.3	0.935986	0.714	27.5164
Guangxi	0.8	0.250791	0.0288	23328.2	1.04984	0.5109	9.80242
Hainan	1.1	0.312972	0.0227	26679.5	0.97418	0.5923	6.62222
Chongqing	5.7	0.316838	0.05	28920.4	1.04741	0.668	11.9914
Sichuan	1.8	0.276753	0.0381	24703.1	1.02888	0.5379	14.7176
Guizhou	1.1	0.185025	0.0459	20397.4	1.15559	0.4902	24.7232
Yunnan	2	0.230005	0.0297	22082.4	0.933182	0.4891	24.5638
Shaanxi	0.9	0.308745	0.0353	24666.3	1.02188	0.5943	76.0088
Gansu	0.8	0.253408	0.0235	19139	0.972006	0.4849	18.4227
Qinghai	8.8	0.241659	0.0304	22617.7	0.917599	0.5552	63.9852
Ningxia	1.4	0.285655	0.0351	24411.9	0.911799	0.5986	89.6906
Xinjiang	3.2	0.295393	0.029	23103.4	0.908878	0.5187	59.2814
75	3.125	0.331522	0.0393	32768.8	1.02265	0.671275	74.7571
50	1.75	0.299149	0.0344	26338.8	0.948602	0.5949	37.3091
25	1	0.265725	0.0283	23884.2	0.911069	0.550875	17.4965
