# Supplementary material for: Configurational analysis of ovarian cancer incidence in 30 provinces of China and its policy implications: a fuzzy-set qualitative comparative analysis approach
Source: Front Public Health. 2024 Nov 21;12:1405010. doi: 10.3389/fpubh.2024.1405010 (PMC11617518; doi:10.3389/fpubh.2024.1405010)
Supplement: Supplementary file 2 [file Table_2.XLSX]

## Sheet: Sheet1
Region	卵巢癌患病率（1/10万）	教育水平（高中以上/女性）	6岁及6岁以上人口	高中	中职	大专	本科	研究生	离婚率（%）	经济收入（人均可支配收入/元）	基本医疗保险(参保人数）	年末人口数（万人）	城镇化（%）	环境污染（治理投资/万元）除以年末人口数
北 京	0.9	0.690814	7827	1055	454	1203	2091	604	3.89	67755.9	2082.7	2154	86.6	7308
天 津	4.9	0.509172	5179	664	455	624	805	89	4.78	42404.1	1137	1562	83.48	125944
河 北	1.8	0.269831	26902	3294	1022	1776	1084	83	3.37	25664.7	6937.7	7592	57.62	373871
山 西	1	0.328065	13476	1765	636	1141	821	58	2.45	23828.5	3266.4	3729	59.55	426034
内蒙古	1	0.366303	9069	1124	286	874	987	51	3.93	30555	2178.4	2540	63.37	254401
辽 宁	7.5	0.331014	16241	1939	737	1408	1169	123	4.06	31819.7	3894.7	4352	68.11	121547
吉 林	1	0.295051	9961	1325	324	575	634	81	4.83	24562.9	2548.1	2691	58.27	67771
黑龙江	2.6	0.302905	13978	1853	416	1024	884	57	4.98	24253.6	2837.1	3751	60.9	31850
上 海	2.5	0.514863	8612	1232	543	1060	1371	228	2.54	69441.6	1889.1	2428	88.3	299377
江 苏	1.9	0.333046	29017	3290	1538	2382	2253	201	3.71	41399.7	7848.8	8070	70.61	599923
浙 江	0.8	0.313051	20642	2407	631	1773	1507	144	2.64	49898.8	5461.5	5850	70	340650
安 徽	1.7	0.228748	22763	2050	661	1427	993	76	3.93	26415.1	6731.5	6366	55.81	270492
福 建	4.4	0.24596	13799	1235	625	844	662	28	2.83	35616.1	3788.1	3973	66.5	127645
江 西	2.6	0.273541	16535	2061	601	899	932	30	2.83	26262.4	4782.4	4666	57.42	201243
山 东	1.6	0.271238	35891	3408	1855	2416	1890	166	2.83	31597	9569.6	10070	61.51	954348
河 南	3.1	0.275177	34396	5023	1077	2075	1196	94	3.7	23902.7	10289.8	9640	53.21	424762
湖 北	5.7	0.337443	21494	2907	1161	1463	1390	332	3.58	28319.5	5562.6	5927	61	133861
湖 南	1.1	0.333606	24451	3948	1153	1825	1145	86	3.19	27679.7	6716.1	6918	57.22	54788
广 东	1.6	0.326959	38017	4806	2117	3004	2364	139	2.15	39014.3	10783.5	11521	71.4	317016
广 西	0.8	0.250791	17074	1759	893	959	638	33	2.88	23328.2	5207.2	4960	51.09	48620
海 南	1.1	0.312972	3307	272	190	335	236	2	2.27	26679.5	920.6	945	59.23	6258
重 庆	5.7	0.316838	11397	1430	456	995	682	48	5	28920.4	3272.1	3124	66.8	37461
四 川	1.8	0.276753	31071	3028	1177	2312	1912	170	3.81	24703.1	8616.9	8375	53.79	123260
贵 州	1.1	0.185025	12447	940	371	508	476	8	4.59	20397.4	4186.7	3623	49.02	89572
云 南	2	0.230005	17204	1160	708	958	1092	39	2.97	22082.4	4533.4	4858	48.91	119331
陕 西	0.9	0.308745	13963	1957	564	983	718	89	3.53	24666.3	3960.8	3876	59.43	294610
甘 肃	0.8	0.253408	9463	1043	283	540	498	34	2.35	19139	2572.9	2647	48.49	48765
青 海	8.8	0.241659	2098	170	70	128	131	8	3.04	22617.7	557.9	608	55.52	38903
宁 夏	1.4	0.285655	2405	266	87	180	146	8	3.51	24411.9	633.7	695	59.86	62335
新 疆	3.2	0.295393	8856	862	379	813	528	34	2.9	23103.4	2293.1	2523	51.87	149567
