# Supplementary material for: Configurational analysis of ovarian cancer incidence in 30 provinces of China and its policy implications: a fuzzy-set qualitative comparative analysis approach
Source: Front Public Health. 2024 Nov 21;12:1405010. doi: 10.3389/fpubh.2024.1405010 (PMC11617518; doi:10.3389/fpubh.2024.1405010)
Supplement: Supplementary file 12 [file Table_12.XLS]

## Sheet: 卵巢癌-校准数据-75
Province	Y	X1	X2	X3	X4	X5	X6
Beijing	0.03	1	0.95	1	0.67	1	0.01
Tianjin	1	1	1	1	0	1	0.97
Hebei	0.53	0.07	0.501	0.3	0.06	0.22	0.72
Shanxi	0.05	0.93	0.01	0.04	0	0.499	1
InnerMongolia	0.05	1	0.95	0.88	0	0.82	0.99
Liaoning	1	0.95	0.99	0.93	0.01	0.97	0.19
Jilin	0.05	0.41	1	0.1	0.46	0.3	0.14
Heilongjiang	0.86	0.59	1	0.07	0	0.63	0.01
Shanghai	0.84	1	0.01	1	0	1	1
Jiangsu	0.58	0.96	0.86	1	0.73	0.99	0.95
Zhejiang	0.02	0.78	0.02	1	0.23	0.98	0.84
Anhui	0.45	0	0.95	0.51	0.99	0.07	0.6
Fujian	1	0.01	0.05	0.99	0.54	0.94	0.31
Jiangxi	0.86	0.09	0.05	0.48	0.96	0.19	0.61
Shandong	0.35	0.07	0.05	0.92	0.51	0.69	0.99
Henan	0.95	0.1	0.86	0.05	0.99	0.01	0.63
Hubei	1	0.97	0.77	0.72	0.31	0.64	0.1
Hunan	0.07	0.96	0.27	0.65	0.71	0.17	0.01
Guangdong	0.35	0.93	0	1	0.26	0.99	0.19
Guangxi	0.02	0.01	0.08	0.02	0.98	0	0.02
Hainan	0.07	0.78	0	0.54	0.73	0.45	0.01
Chongqing	1	0.84	1	0.77	0.98	0.95	0.02
Sichuan	0.53	0.12	0.92	0.12	0.96	0.02	0.03
Guizhou	0.07	0	1	0	1	0	0.13
Yunnan	0.63	0	0.12	0.01	0.22	0	0.13
Shaanxi	0.03	0.71	0.65	0.11	0.95	0.49	0.96
Gansu	0.02	0.02	0.01	0	0.72	0	0.05
Qinghai	1	0.01	0.12	0.01	0.08	0.06	0.89
Ningxia	0.2	0.23	0.65	0.09	0.05	0.54	0.99
Xinjiang	0.96	0.41	0.08	0.02	0.04	0.01	0.85
